# Supplementary material for: Engineering Au Nanoclusters for Relay Luminescence Enhancement with Aggregation-Induced Emission
Source: Nanomaterials (Basel). 2022 Feb 25;12(5):777. doi: 10.3390/nano12050777 (PMC8912310; doi:10.3390/nano12050777)
Supplement: Supplementary file 1 [file nanomaterials-12-00777-s001.zip]

Archive with 1 entries (1 files):
- nanomaterials-1534694-supplementary.pdf
